# Supplementary material for: Variation in antibody titers determined by Abbott and Roche Elecsys SARS-CoV-2 assays in vaccinated healthcare workers
Source: Heliyon. 2023 May 22;9(6):e16547. doi: 10.1016/j.heliyon.2023.e16547 (PMC10201891; doi:10.1016/j.heliyon.2023.e16547)
Supplement: Multimedia component 2 [file mmc2.xlsx]

## Sheet: data
			Before 1st dose					2 weeks after 1st dose (2wA1D)					2 weeks after 2nd dose (2wA2D)					4 weeks after 2nd dose (4wA2D)					3 months after 2nd dose (3mA2D)
Subject ID	Sex	Age	Roche-N	Roche-S	Abbott-IgG(N)	Abbott-IgG(S)	Abbott-IgM	Roche-N	Roche-S	Abbott-IgG(N)	Abbott-IgG(S)	Abbott-IgM	Roche-N	Roche-S	Abbott-IgG(N)	Abbott-IgG(S)	Abbott-IgM	Roche-N	Roche-S	Abbott-IgG(N)	Abbott-IgG(S)	Abbott-IgM	Roche-N	Roche-S	Abbott-IgG(N)	Abbott-IgG(S)	Abbott-IgM	1st dose	2wA1D	2nd dose	2wA2D	4wA2D	3mA2D
k-1	M	37	0.0778	0.4	0.01	2.3	0.11	0.0816	12.9	0.01	1305.3	2.35	0.0919	1949	0.02	20044.4	1.82	0.086	2030	0.02	14128	1.08	0.09	908	0.02	3371.6	0.22	2021-03-19	2021-04-02	2021-04-09	2021-04-23	2021-05-07	2021-07-09
k-2	F	25	0.0804	0.4	0.01	2.4	0.09	0.0799	60.8	0.01	1409.1	1.34	0.0867	3784	0.02	28140.5	3.07	0.0827	2765	0.02	18749.1	2.37	0.0871	1403	0.02	3665.3	0.57	2021-03-19	2021-04-02	2021-04-09	2021-04-23	2021-05-07	2021-07-09
k-3	F	23	0.0802	0.4	0.02	3.7	0.06	0.0825	250	0.02	3522.6	5.41	0.086	3806	0.03	32341.5	7.36	0.0847	2533	0.04	17358.1	5.06	0.0889	1651	0.03	4611.2	1.07	2021-03-19	2021-04-02	2021-04-09	2021-04-23	2021-05-07	2021-07-09
k-4	F	61	0.0783	0.4	0.02	1.7	0.03	0.0845	16.9	0.02	473.6	1.79	0.0835	1883	0.04	19337.3	7.34	0.0855	1795	0.03	12950.5	4.4	0.0872	1178	0.02	3262.8	0.25	2021-03-23	2021-04-06	2021-04-13	2021-04-27	2021-05-11	2021-07-13
k-5	M	31	0.0804	0.4	0.03	4	0.05	0.0844	103	0.03	2091.2	3.7	0.0829	2931	0.09	29456.3	6.8	0.083	2073	0.06	18062.8	4.42	0.0885	1598	0.05	4048.4	0.57	2021-03-23	2021-04-06	2021-04-13	2021-04-27	2021-05-11	2021-07-13
k-6	M	24	0.0875	0.4	0.08	0.9	0.11	0.0917	45.5	0.07	179.8	1.43	0.0917	1170	0.14	7872.7	7.37	0.0939	812	0.17	5319.1	6.68	0.092	682	0.08	1481.2	10.16	2021-03-26	2021-04-09	2021-04-16	2021-04-30	2021-05-14	2021-07-16
k-7	F	59	0.0839	0.4	0.02	3.8	0.03	0.0823	17.1	0.03	491.9	2.2	0.085	822	0.04	7178.4	2.83	0.0879	502	0.05	4466.1	1.73	0.09	741	0.03	1390.7	0.22	2021-03-26	2021-04-09	2021-04-16	2021-04-30	2021-05-14	2021-07-16
k-8	M	38	0.0839	0.4	0.01	3	0.03	0.0884	23	0.01	609.3	0.69	0.0843	4255	0.02	26850.2	0.72	0.0887	3436	0.02	20611.6	0.59	0.0877	1576	0.02	5264.3	0.09	2021-03-26	2021-04-09	2021-04-16	2021-04-30	2021-05-14	2021-07-16
k-9	F	28	0.0859	0.4	0.03	7.1	0.05	0.0914	19.4	0.03	632.2	5.07	0.0972	2547	0.05	28220.6	6.8	0.0926	1840	0.05	17830.1	5.15	0.0933	1760	0.05	4191.5	1.04	2021-03-23	2021-04-06	2021-04-13	2021-04-27	2021-05-11	2021-07-13
k-10	M	26	0.123	0.4	0.02	3.8	0.21	0.121	32.5	0.02	1752.7	4.47	0.122	2683	0.03	23160.1	4.43	0.114	2052	0.03	15638	2.45	0.116	1074	0.02	5372.3	0.36	2021-03-26	2021-04-09	2021-04-16	2021-04-30	2021-05-14	2021-07-16
k-11	M	58	0.0777	0.4	0.02	1	0.02	0.0846	3.89	0.02	236.9	0.17	0.0863	1835	0.04	11330.7	0.56	0.0855	1026	0.04	6321.4	0.29	0.0836	687	0.03	1832.5	0.05	2021-03-17	2021-03-31	2021-04-07	2021-04-21	2021-05-05	2021-07-07
k-12	M	26	0.0781	0.4	0.01	2.7	0.02	0.0845	48.4	0.01	1050.8	1.63	0.094	3766	0.02	26595.6	2.44	0.0834	3126	0.02	15669	0.8	0.0865	4272	0.02	6136.8	0.07	2021-03-16	2021-03-30	2021-04-07	2021-04-21	2021-05-05	2021-07-07
k-13	M	32	0.0765	0.4	0.01	0.6	0.04	0.0792	126	0.01	1138.8	2.37	0.0868	3544	0.03	48826.5	4.92	0.0814	3049	0.03	30565.6	3.99	0.101	3464	0.02	7562.9	0.42	2021-03-23	2021-04-06	2021-04-13	2021-04-27	2021-05-11	2021-07-13
k-14	F	23	0.0856	0.4	0.01	2.5	0.05	0.0873	50.4	0.01	1495.8	0.77	0.092	2741	0.02	26964.4	0.81	0.0895	2401	0.02	14808.1	0.55	0.0919	1348	0.03	2945.5	0.21	2021-03-23	2021-04-06	2021-04-13	2021-04-27	2021-05-11	2021-07-13
k-15	F	24	0.0838	0.4	0.02	2.4	0.16	0.0796	7.21	0.02	269.1	1.38	0.088	885	0.03	8891.8	3.54	0.086	637	0.04	5486.1	1.87	0.0933	695	0.02	1293.9	0.69	2021-03-23	2021-04-06	2021-04-13	2021-04-27	2021-05-11	2021-07-13
k-16	F	24	0.0849	0.4	0.02	2	0.28	0.088	211	0.02	1622.6	1.69	0.0931	3765	0.04	31547.6	3.01	0.0928	2427	0.03	17177.2	1.76	0.0923	3124	0.03	5821.8	0.33	2021-03-26	2021-04-09	2021-04-16	2021-04-30	2021-05-14	2021-07-16
k-17	F	24	0.0815	0.4	0.06	5.5	0.08	0.0847	4.58	0.07	479.2	1.66	0.0877	1589	0.1	40499.8	4.17	0.0903	2251	0.09	27444.5	2.39	0.0877	2237	0.06	6782.2	0.47	2021-03-17	2021-03-31	2021-04-07	2021-04-21	2021-05-05	2021-07-07
k-18	F	26	0.111	0.4	0.02	2.5	0.11	0.11	10.1	0.02	1197.6	0.79	0.102	1973	0.04	26856.6	2.53	0.111	1503	0.04	16245.6	1.24	0.107	1949	0.03	4954.4	0.44	2021-03-17	2021-03-31	2021-04-07	2021-04-21	2021-05-05	2021-07-07
k-19	F	52	0.0843	0.4	0.02	4.6	0.04	0.0834	4.36	0.02	401	0.32	0.0854	1832	0.04	23919.7	2.24	0.0894	1896	0.03	13802.2	1.1	0.0898	862	0.03	4296.7	0.25	2021-03-17	2021-03-31	2021-04-07	2021-04-21	2021-05-05	2021-07-07
k-20	F	23	0.101	0.4	0.02	3.2	0.15	0.106	53.5	0.02	458.9	0.38	0.11	2469	0.03	12044.5	0.81	0.11	2025	0.03	8571.5	0.66	0.108	1459	0.07	1916.6	0.52	2021-03-26	2021-04-09	2021-04-16	2021-04-30	2021-05-14	2021-07-16
k-21	F	27	0.0842	0.4	0.09	3.6	0.14	0.0876	16.6	0.11	1369.5	1.02	0.091	2540	0.17	29475.7	0.79	0.0867	2137	0.16	17558.8	0.59	0.0908	4029	0.1	7552.7	0.31	2021-03-19	2021-04-02	2021-04-09	2021-04-23	2021-05-07	2021-07-09
k-22	F	25	0.0835	0.4	0.03	1.7	0.09	0.0807	55.7	0.03	1352	3.31	0.0885	2198	0.05	32489.3	2.69	0.0882	2104	0.05	22652	1.74	0.09	2454	0.05	7542.2	1.16	2021-03-26	2021-04-09	2021-04-16	2021-04-30	2021-05-14	2021-07-16
k-23	F	25	0.0977	0.4	0.04	3.6	0.04	0.0975	0.4	0.04	738.3	2.32	0.0945	2210	0.07	28312.9	3.34	0.0913	2311	0.04	14629.5	2.1	0.0949	2195	0.05	4908.9	0.51	2021-03-26	2021-04-09	2021-04-16	2021-04-30	2021-05-14	2021-07-16
k-24	F	44	0.0762	0.4	0.03	2.9	0.2	0.0779	28.8	0.03	723.7	4.38	0.0838	2729	0.06	25556.8	4.52	0.0826	2104	0.06	14456.9	2.59	0.0871	2187	0.09	3885.8	0.66	2021-03-17	2021-03-31	2021-04-07	2021-04-21	2021-05-05	2021-07-07
k-25	F	58	0.0855	0.4	0.04	5.3	0.03	0.0821	0.4	0.02	4.4	0.03	N/A	N/A	N/A	N/A	N/A	0.0853	2.74	0.02	805.3	0.21	0.0868	14.8	0.02	448.2	0.05	2021-03-17	2021-03-31	2021-04-07	2021-04-21	2021-05-19	2021-07-07
k-26	F	24	0.0829	0.4	0.01	1.9	0.07	0.0846	0.486	0.01	186.6	0.14	0.0796	2057	0.03	26080.6	1.08	0.0888	1497	0.02	17355.7	0.69	0.0902	1183	0.02	4581.6	0.66	2021-03-19	2021-04-02	2021-04-09	2021-04-23	2021-05-07	2021-07-09
k-27	M	42	0.0776	0.4	0.06	5.2	0.06	0.0825	3.2	0.07	341.1	0.36	0.0865	1845	0.12	14415.5	2.56	0.0869	1110	0.1	8172.3	1.22	0.0873	794	0.06	1520.2	0.12	2021-03-19	2021-04-02	2021-04-09	2021-04-23	2021-05-07	2021-07-09
k-28	M	45	0.0846	0.4	0.02	0.9	0.03	0.0881	2.37	0.02	206.4	0.19	0.0881	1455	0.04	9984.2	1.45	0.0893	1001	0.04	6880.2	1.02	0.0936	653	0.03	1794.9	0.12	2021-03-19	2021-04-02	2021-04-09	2021-04-23	2021-05-07	2021-07-09
k-29	F	52	0.0832	0.4	0.01	9.9	0.11	0.0807	0.4	0.01	44	0.14	0.0861	561	0.16	9775	2.35	0.0904	260	0.06	4933.1	1.17	0.0916	280	0.02	1055	0.19	2021-03-26	2021-04-09	2021-04-16	2021-04-30	2021-05-14	2021-07-16
k-30	F	23	0.0903	0.4	0.04	3	0.05	0.085	6.63	0.08	425.8	0.15	0.0984	1821	0.07	25030.8	1.83	0.101	1482	0.03	13117.3	0.96	0.0935	470	0.03	1667.4	0.1	2021-04-26	2021-05-10	2021-05-17	2021-05-31	2021-06-14	2021-08-17
k-31	F	22	0.857	0.4	0.13	0.7	0.07	0.0843	51	0.15	1120.8	1.35	0.1	3697	0.07	20308	1.18	0.0987	2660	0.06	12800.6	0.81	0.0914	2053	0.21	3765.4	0.29	2021-04-26	2021-05-10	2021-05-17	2021-05-31	2021-06-14	2021-08-17
k-32	F	22	0.0901	0.4	0.14	1.5	0.06	0.0888	6.63	0.13	500.4	1.96	0.101	2145	0.14	24149.1	3.54	0.103	1608	0.08	14996.1	2.3	0.0949	1638	0.11	4721.6	0.65	2021-04-28	2021-05-12	2021-05-17	2021-05-31	2021-06-14	2021-08-17
k-33	F	24	0.0924	0.4	0.07	6.7	0.05	0.092	23	0.06	442.6	1.08	0.0956	1303	0.05	13880.1	4.14	0.0972	1096	0.05	9795.1	2.19	0.0903	1333	0.05	2986.9	0.15	2021-04-28	2021-05-12	2021-05-17	2021-05-31	2021-06-14	2021-08-17
k-34	M	25	0.0922	0.4	0.04	3.4	0.09	0.0867	7.27	0.04	331.5	0.73	0.101	1528	0.04	15547.3	11.02	0.096	941	0.03	8469.2	5.5	0.0898	1204	0.03	2363.1	0.36	2021-04-26	2021-05-10	2021-05-17	2021-05-31	2021-05-14	2021-08-17
M1	F	30	0.127	0.4	0.81	2	0.14	0.123	0.852	0.81	237.9	0.25	0.109	786	0.91	20781.7	1.03	0.117	508	0.72	10470	1.17	0.123	979	0.61	1890.1	0.28	2021-03-12	2021-03-26	2021-04-02	2021-04-16	2021-04-30	2021/07/19-21
M2	F	24	0.0856	0.4	0.02	6.8	0.03	0.0866	7.38	0.02	1021	1.59	0.933	1553	0.02	18795.3	2.93	0.0901	801	0.03	10356.6	2.71	0.0916	868	0.02	1985.7	1.11	2021-03-11	2021-03-25	2021-04-01	2021-04-15	2021-04-28	2021/07/19-21
M3	F	31	0.0819	0.4	0.02	5.5	0.12	0.0822	16.2	0.02	840.7	0.9	0.0929	735	0.02	13238.6	2.8	0.0875	427	0.03	8049.8	1.32	0.0868	539	0.02	1151.9	0.14	2021-03-12	2021-03-26	2021-04-02	2021-04-16	2021-04-30	2021/07/19-21
M4	M	64	0.0831	0.4	0.02	1.6	0.11	N/A	N/A	N/A	N/A	N/A	0.0933	398	0.02	6521.4	1.78	0.0848	300	0.03	4514	0.82	0.0884	484	0.02	956.2	0.19	2021-03-12	2021-03-26	2021-04-02	2021-04-16	2021-04-30	2021/07/19-21
M5	M	24	0.0861	0.4	0.02	0.5	0.03	N/A	N/A	N/A	N/A	N/A	0.0924	3479	0.02	31176.5	2.71	0.0947	1411	0.04	20862.1	1.28	0.0919	1979	0.03	4712.8	0.11	2021-03-10	2021-03-24	2021-03-31	2021-04-14	2021-04-28	2021/07/19-21
M6	M	55	0.0927	0.4	0.18	16.8	0.03	0.0895	20.8	0.18	479.9	0.47	0.107	775	0.17	4589.6	0.45	0.101	489	0.25	2851.3	0.24	0.1	123	0.15	364.5	0.04	2021-03-15	2021-03-29	2021-04-05	2021-04-19	2021-05-01	2021/07/19-21
M7	F	28	0.0887	0.4	0.07	2.9	0.13	0.085	24.9	0.08	493.8	1.51	N/A	N/A	N/A	N/A	N/A	N/A	N/A	N/A	N/A	N/A	0.0854	1551	0.07	2498.2	0.29	2021-03-11	2021-03-25	2021-04-01	N/A	N/A	2021/07/19-21
M9	F	46	0.107	0.4	0.01	1.5	0.07	0.106	1.39	0.01	266.5	0.26	0.109	2094	0.01	18230.5	0.63	0.105	1434	0.02	9549.7	0.29	0.11	626	0.02	1917	0.1	2021-03-15	2021-03-29	2021-04-05	2021-04-19	2021-05-01	2021/07/19-21
M10	F	27	0.0931	0.4	0.01	0	0.05	0.0902	5.23	0.01	89.6	0.63	0.0849	798	0.01	8653.3	1.94	0.0902	722	0.03	7127.1	1.17	N/A	N/A	N/A	N/A	N/A	2021-03-13	2021-03-27	2021-04-03	2021-04-17	2021-05-01	N/A
M11	F	33	0.0825	0.4	0.02	2.2	0.04	0.0809	26	0.02	1078.9	1.07	0.086	2205	0.02	16461	1.33	0.0872	1579	0.03	12050.5	1.2	0.0872	1767	0.02	3150	0.41	2021-03-15	2021-03-29	2021-04-05	2021-04-19	2021-05-01	2021/07/19-21
M12	F	23	0.0858	0.4	0.01	0	0.15	0.0861	28.4	0.02	1047.4	1.6	0.0823	4971	0.01	41507.6	5.68	0.0865	3332	0.03	25321	2.92	0.0858	1924	0.02	3749.4	0.27	2021-03-16	2021-03-30	2021-04-06	2021-04-20	2021-05-01	2021/07/19-21
M13	M	26	0.0814	0.4	0.06	0.3	0.03	0.0849	16.6	0.06	440.6	0.87	0.0885	1238	0.06	9354.2	1.66	0.0839	856	0.09	5814.4	0.96	N/A	N/A	N/A	N/A	N/A	2021-03-13	2021-03-27	2021-04-03	2021-04-17	2021-05-01	N/A
M14	F	23	0.0849	0.4	0.02	13.8	0.13	0.0851	60.1	0.02	1094.3	1.12	0.0847	2001	0.02	21314.2	1.04	0.0856	1480	0.03	14256.7	0.62	0.0932	1565	0.02	3079.6	0.34	2021-03-16	2021-03-30	2021-04-06	2021-04-20	2021-05-01	2021/07/19-21
M15	M	27	0.0888	0.4	0.02	4.3	0.06	0.085	7.86	0.02	296.3	0.21	0.0878	1438	0.01	7800.9	0.35	0.0829	785	0.02	4693	0.22	0.0896	302	0.01	787.5	0.06	2021-03-15	2021-03-29	2021-04-05	2021-04-19	2021-05-01	2021/07/19-21
M16	F	50	0.0875	0.4	0.02	0.6	0.05	0.0823	2.24	0.02	263.5	0.89	0.0795	2073	0.02	21531.2	3.29	0.0875	2404	0.03	15814.4	1.74	0.0893	2260	0.02	3790.2	0.09	2021-03-16	2021-03-30	2021-04-06	2021-04-20	2021-05-01	2021/07/19-21
M17	F	25	0.0856	0.4	N/A	N/A	N/A	0.0885	128	0.03	838.7	0.97	0.0831	3508	0.03	12380.5	1.16	0.0826	2093	0.05	7132.1	0.67	0.0884	672	0.03	1150.1	0.59	2021-03-13	2021-03-27	2021-04-03	2021-04-17	2021-04-30	2021/07/19-21
M18	F	26	0.0806	0.4	0.01	3.6	0.06	0.0866	9.42	0.01	261.2	0.54	0.0838	1358	0.02	17106.8	3.63	0.0809	857	0.02	12058	1.9	0.09	1061	0.02	2299.6	0.15	2021-03-15	2021-03-29	2021-04-05	2021-04-19	2021-05-01	2021/07/19-21
M19	F	61	0.0866	0.4	0.01	2.3	0.03	0.0906	13.3	0.01	323.4	0.22	0.0865	1294	0.01	5384.3	5.59	0.0888	943	0.02	3935.9	2.67	0.0864	919	0.01	1209.2	0.08	2021-03-15	2021-03-29	2021-04-05	2021-04-19	2021-05-01	2021/07/19-21
M20	M	33	0.0874	0.4	0.02	4.5	0.07	0.084	110	0.02	1636.4	1.97	0.0877	5353	0.02	47838.1	8.54	0.0857	3515	0.03	31611.8	5.48	0.0891	2207	0.02	4475.2	0.33	2021-03-13	2021-03-27	2021-04-03	2021-04-17	2021-04-28	2021/07/19-21
M21	F	42	0.0832	0.4	0.02	7.2	0.18	N/A	N/A	N/A	N/A	N/A	0.0853	1827	0.02	29922.9	1.11	0.0914	917	0.04	19316.6	0.6	0.0839	863	0.08	2775.7	0.25	2021-03-12	2021-03-26	2021-04-02	2021-04-16	2021-05-01	2021/07/19-21
M22	F	23	0.0843	0.4	0.02	3.1	0.06	0.0871	217	0.03	1806.5	0.69	0.0843	2469	0.04	14919.9	1.52	0.0859	1822	0.05	10573.9	0.92	0.0931	961	0.03	1844.4	0.12	2021-03-13	2021-03-27	2021-04-03	2021-04-17	2021-04-28	2021/07/19-21
M23	M	30	0.0845	0.4	0.01	3.5	0.02	0.0855	25.7	0.01	905.4	1.27	0.0851	2464	0.01	21444.1	5.34	0.0863	2464	0.03	16078.9	3.71	0.0907	1749	0.02	3979.1	0.18	2021-03-13	2021-03-27	2021-04-03	2021-04-17	2021-04-28	2021/07/19-21
M24	F	30	0.0889	0.4	0.02	2.6	0.14	0.087	1.73	0.01	395.2	0.7	0.0926	894	0.02	7449.3	0.89	0.0997	241	0.03	4268.4	0.56	0.0912	400	0.02	707.7	0.24	2021-03-12	2021-03-26	2021-04-02	2021-04-16	2021-04-30	2021/07/19-21
M25	M	49	0.0888	0.4	0.02	1.5	0.05	0.0962	2.75	0.01	406.3	0.17	0.104	2010	0.02	19983.4	2.75	0.103	1161	0.03	12631.5	1.61	0.101	502	0.02	2168.3	0.19	2021-03-12	2021-03-26	2021-04-03	2021-04-17	2021-04-28	2021/07/19-21
M26	F	23	0.082	0.4	1.08	0	0.07	0.0859	149	0.96	631.6	3.36	0.0836	2856	0.95	24281	2.92	0.0832	1919	1.52	14100.7	1.65	N/A	N/A	N/A	N/A	N/A	2021-03-12	2021-03-26	2021-04-03	2021-04-17	2021-04-28	N/A
M27	F	27	0.0844	0.4	0.03	0.3	0.12	0.0882	16.2	0.03	1132.7	2.05	0.0865	1900	0.03	14345.2	2.63	0.0872	2071	0.06	12263.9	2.23	0.0901	1601	0.03	2747.7	0.45	2021-03-15	2021-03-29	2021-04-05	2021-04-19	2021-05-01	2021/07/19-21
M28	M	27	0.0797	0.4	0.01	8.6	0.04	0.0822	36.8	0.01	814.3	2.15	0.0915	1219	0.01	22241	7.45	0.0909	680	0.02	14944.9	3.6	0.0864	1500	0.02	5951.4	0.2	2021-03-11	2021-03-25	2021-04-01	2021-04-15	2021-04-28	2021/07/19-21
M29	F	42	0.0855	0.4	0.04	1.1	0.05	0.0896	11.4	0.05	661.1	2.43	0.0888	638	0.05	12005	1.96	0.084	748	0.07	6066	1.02	0.0901	408	0.05	722.4	0.3	2021-03-11	2021-03-25	2021-04-02	2021-04-16	2021-04-30	2021/07/19-21
M30	M	23	0.0893	0.4	0.04	0.9	0.07	0.0849	9.43	0.05	838.4	0.72	N/A	N/A	N/A	N/A	N/A	N/A	N/A	N/A	N/A	N/A	0.091	1438	0.08	2506.6	0.2	2021-03-11	2021-03-25	2021-04-01	N/A	N/A	2021/07/19-21
M31	F	29	0.0825	0.4	0.03	2.2	0.05	0.0855	36.1	0.03	825.5	2.36	0.0858	2515	0.03	20776.7	3.3	N/A	N/A	N/A	N/A	N/A	N/A	N/A	N/A	N/A	N/A	2021-03-11	2021-03-25	2021-04-01	2021-04-15	N/A	N/A
M32	F	24	0.0833	0.4	0.02	4.2	0.15	0.0859	16	0.02	492.3	0.29	0.0831	2047	0.11	15110	0.64	0.0827	1645	0.08	9413.6	0.4	0.0899	912	0.03	2048.6	0.06	2021-03-10	2021-03-24	2021-03-31	2021-04-14	2021-04-28	2021/07/19-21
M33	F	24	0.0869	0.4	0.03	6	0.05	0.0848	146	0.03	1708.6	3.35	0.859	2630	0.05	22900	1.23	0.085	2108	0.05	14387.9	0.61	0.0845	1865	0.04	3642.6	0.24	2021-03-10	2021-03-24	2021-03-31	2021-04-14	2021-04-28	2021/07/19-21
M34	M	25	0.0917	0.428	0.03	3.6	0.05	0.0869	26.6	0.03	214.6	0.3	0.0881	388	0.05	2722.1	1.13	0.0864	278	0.04	1725.9	0.62	0.0892	327	0.03	532.7	0.1	2021-03-10	2021-03-24	2021-03-31	2021-04-14	2021-04-28	2021-06-30
M35	F	24	0.0836	0.4	0.02	1.6	0.07	0.0806	34.1	0.01	558.2	0.45	0.0818	1961	0.03	18111.3	2.41	0.0863	1038	0.02	9092.2	1.22	0.0854	1031	0.02	1776.5	0.21	2021-03-10	2021-03-24	2021-03-31	2021-04-14	2021-04-28	2021-06-30
M36	F	25	0.0887	0.4	0.03	9.6	0.1	0.0827	2.4	0.03	411.6	0.42	0.2873	909	0.07	17322.1	1.91	0.0894	886	0.05	13952.4	1.13	0.0872	1718	0.06	5518.8	0.12	2021-03-10	2021-03-24	2021-03-31	2021-04-14	2021-04-28	2021-06-30
M37	F	23	0.0822	0.4	0.01	2.7	0.11	0.0854	13.8	0.01	767.5	0.34	0.0902	933	0.02	10938.7	0.97	0.0948	318	0.03	9354.2	0.52	0.0895	695	0.03	1797.7	0.24	2021-03-10	2021-03-24	2021-03-31	2021-04-14	2021-04-28	2021/07/19-21

## Sheet: 抗体のみを抜粋したもの（三田）
No.	性別	年齢	接種前					1回目接種２W後					２回目接種２W後			２回目接種4W後
			covid N	covid S	ｱﾎﾞｯﾄIgG	ｱﾎﾞｯﾄIｇGⅡ	ｱﾎﾞｯﾄIgM	covid N	covid S	ｱﾎﾞｯﾄIgG	ｱﾎﾞｯﾄIｇGⅡ	ｱﾎﾞｯﾄIgM	ｱﾎﾞｯﾄIgG	ｱﾎﾞｯﾄIｇGⅡ	ｱﾎﾞｯﾄIgM	ｱﾎﾞｯﾄIgG	ｱﾎﾞｯﾄIｇGⅡ	ｱﾎﾞｯﾄIgM
M1	F	30	0.127	0.4	0.81		0.14	0.123	0.852	0.81		0.25	0.91		1.03	0.72		1.17
M2	F	24	0.0856	0.4	0.02		0.03	0.0866	7.38	0.02		1.59	0.02		2.93	0.03		2.71
M3	F	31	0.0819	0.4	0.02	5.5	0.12	0.0822	16.2	0.02	840.7	0.9	0.02	13238.6	2.8	0.03	8049.8	1.32
M4	M	64	0.0831	0.4	0.02	1.6	0.11						0.02	6521.4	1.78	0.03	4514	0.82
M5	M	24	0.0861	0.4	0.02		0.03						0.02		2.71	0.04		1.28
M6	M	55	0.0927	0.4	0.18	16.8	0.03	0.0895	20.8	0.18	479.9	0.47	0.17	4589.6	0.45	0.25	2851.3	0.24
M7	F	28	0.0887	0.4	0.07		0.13	0.085	24.9	0.08		1.51
M8	F	46	0.107	0.4	0.01	1.5	0.07	0.106	1.39	0.01	266.5	0.26	0.01	18230.5	0.63	0.02	9549.7	0.29
M9	F	27	0.0931	0.4	0.01		0.05	0.0902	5.23	0.01		0.63	0.01		1.94	0.03		1.17
M10	F	33	0.0825	0.4	0.02		0.04	0.0809	26	0.02		1.07	0.02		1.33	0.03		1.2
M11	F	23	0.0858	0.4	0.01	0	0.15	0.0861	28.4	0.02	1047.4	1.6	0.01	41507.6	5.68	0.03	25321	2.92
M12	M	26	0.0814	0.4	0.06	0.3	0.03	0.0849	16.6	0.06	440.6	0.87	0.06	9354.2	1.66	0.09	5814.4	0.96
M13	F	23	0.0849	0.4	0.02	13.8	0.13	0.0851	60.1	0.02	1094.3	1.12	0.02	21314.2	1.04	0.03	14256.7	0.62
M14	F	27	0.0888	0.4	0.02		0.06	0.085	7.86	0.02		0.21	0.01		0.35	0.02		0.22
M15	F	50	0.0875	0.4	0.02	0.6	0.05	0.0823	2.24	0.02	263.5	0.89	0.02	21531.2	3.29	0.03	15814.4	1.74
M16	F	25	0.0856	0.4				0.0885	128	0.03		0.97	0.03		1.16	0.05		0.67
M17	F	26	0.0806	0.4	0.01		0.06	0.0866	9.42	0.01		0.54	0.02		3.63	0.02		1.9
M18	F	61	0.0866	0.4	0.01	2.3	0.03	0.0906	13.3	0.01	323.4	0.22	0.01	5384.3	5.59	0.02	3935.9	2.67
M19	M	33	0.0874	0.4	0.02	4.5	0.07	0.084	110	0.02	1636.4	1.97	0.02	47838.1	8.54	0.03	31611.8	5.48
M20	F	42	0.0832	0.4	0.02	7.2	0.18	0.0785	33.8				0.02	29922.9	1.11	0.04	19316.6	0.6
M21	F	23	0.0843	0.4	0.02		0.06	0.0871	217	0.03		0.69	0.04		1.52	0.05		0.92
M22	M	30	0.0845	0.4	0.01		0.02	0.0855	25.7	0.01		1.27	0.01		5.34	0.03		3.71
M23	F	30	0.0889	0.4	0.02		0.14	0.087	1.73	0.01		0.7	0.02		0.89	0.03		0.56
M24	M	49	0.0888	0.4	0.02	1.5	0.05	0.0962	2.75	0.01	406.3	0.17	0.02	19983.4	2.75	0.03	12631.5	1.61
M25	F	23	0.082	0.4	1.08	0	0.07	0.0859	149	0.96	631.6	3.36	0.95	24281	2.92	1.52	14100.7	1.65
M26	F	27	0.0844	0.4	0.03		0.12	0.0882	16.2	0.03		2.05	0.03		2.63	0.06		2.23
M27	M	27	0.0797	0.4	0.01	8.6	0.04	0.0822	36.8	0.01	814.3	2.15	0.01	22241	7.45	0.02	14944.9	3.6
M28	F	42	0.0855	0.4	0.04	1.1	0.05	0.0896	11.4	0.05	661.1	2.43	0.05	12005	1.96	0.07	6066	1.02
M29	M	23	0.0893	0.4	0.04		0.07	0.0849	9.43	0.05		0.72
M30	F	29	0.0825	0.4	0.03		0.05	0.0855	36.1	0.03		2.36	0.03		3.3
M31	F	24	0.0833	0.4	0.02		0.15	0.0859	16	0.02		0.29
M32	F	24	0.0869	0.4	0.03		0.05	0.0848	146	0.03		3.35
M33	M	25	0.0917	0.428	0.03		0.05	0.0869	26.6	0.03		0.3
M34	F	24	0.0836	0.4	0.02		0.07	0.0806	34.1	0.01		0.45
M35	F	25	0.0887	0.4	0.03		0.1	0.0827	2.4	0.03		0.42
M36	F	23	0.0822	0.4	0.01	2.7	0.11	0.0854	13.8	0.01	767.5	0.34	0.02	10938.7	0.97	0.03	9354.2	0.52
・各抗体検査のカットオフ値
covid N Ab(ヌクレオカプシド）COI 1.0
covid S Ab(スパイク蛋白)COI 0.8
アボットIgGカットオフ値：1.4 Index（S/C）
アボットIgMカットオフ値：1.0 Index（S/C）
アボットIgGⅡカットオフ値：50 AU/mL

## Sheet: 抗体のみを抜粋したもの（成田）
No.	性別	年齢	接種前				1回目接種2週間後				2回目接種2週間後
			covid N	covid S	ｱﾎﾞｯﾄIgG	ｱﾎﾞｯﾄIgM	covid N	covid S	ｱﾎﾞｯﾄIgG	ｱﾎﾞｯﾄIgM	covid N	covid S
K1	M	37	0.0778	0.4	0.01	0.11	0.0816	12.9	0.01	2.35
K2	F	25	0.0804	0.4	0.01	0.09	0.0799	60.8	0.01	1.34
K3	F	23	0.0802	0.4	0.02	0.06	0.0825	250	0.02	5.41
K4	F	61	0.0783	0.4	0.02	0.03	0.0845	16.9	0.02	1.79
K5	M	31	0.0804	0.4	0.03	0.05	0.0844	103	0.03	3.7
K6	M	24	0.0875	0.4	0.08	0.11	0.0917	45.5	0.07	1.43
K7	F	59	0.0839	0.4	0.02	0.03	0.0823	17.1	0.03	2.2
K8	M	38	0.0839	0.4	0.01	0.03	0.0884	23	0.01	0.69
K9	F	28	0.0859	0.4	0.03	0.05	0.0914	19.4	0.03	5.07
K10	M	26	0.123	0.4	0.02	0.21	0.121	32.5	0.02	4.47
K11	M	58	0.0777	0.4	0.02	0.02	0.0846	3.89	0.02	0.17	0.0863	250
K12	M	26	0.0781	0.4	0.01	0.02	0.0845	48.4	0.01	1.63	0.094	250
K13	M	32	0.0765	0.4	0.01	0.04	0.0792	126	0.01	2.37
K14	F	23	0.0856	0.4	0.01	0.05	0.0873	50.4	0.01	0.77
K15	F	24	0.0838	0.4	0.02	0.16	0.0796	7.21	0.02	1.38
K16	F	24	0.0849	0.4	0.02	0.28	0.088	211	0.02	1.69
K17	F	24	0.0815	0.4	0.06	0.08	0.0847	4.58	0.07	1.66	0.0877	250
K18	F	26	0.111	0.4	0.02	0.11	0.11	10.1	0.02	0.79	0.102	250
K19	F	52	0.0843	0.4	0.02	0.04	0.0834	4.36	0.02	0.32	0.0854	250
K20	F	23	0.101	0.4	0.02	0.15	0.106	53.5	0.02	0.38
K21	F	27	0.0842	0.4	0.09	0.14	0.0876	16.6	0.11	1.02
K22	F	25	0.0835	0.4	0.03	0.09	0.0807	55.7	0.03	3.31
K23	F	25	0.0977	0.4	0.04	0.04	0.0975	0.4	0.04	2.32
K24	F	44	0.0762	0.4	0.03	0.2	0.0779	28.8	0.03	4.38	0.0838	250
K25	F	58	0.0855	0.4	0.04	0.03	0.0821	0.4	0.02	0.03
K26	F	24	0.0829	0.4	0.01	0.07	0.0846	0.486	0.01	0.14
K27	M	42	0.0776	0.4	0.06	0.06	0.0825	3.2	0.07	0.36
K28	M	45	0.0846	0.4	0.02	0.03	0.0881	2.37	0.02	0.19
K29	F	52	0.0832	0.4	0.01	0.11	0.0807	0.4	0.01	0.14
・各抗体検査のカットオフ値
covid N Ab(ヌクレオカプシド）COI 1.0
covid S Ab(スパイク蛋白)COI 0.8
アボットIgGカットオフ値：1.4 Index（S/C）
アボットIgMカットオフ値：1.0 Index（S/C）
